# Supplementary material for: Development of a genetic framework to improve the efficiency of bioactive delivery from blueberry
Source: Sci Rep. 2020 Oct 14;10:17311. doi: 10.1038/s41598-020-74280-w (PMC7560831; doi:10.1038/s41598-020-74280-w)
Supplement: Supplementary file 2 — Supplementary Tables. [file 41598_2020_74280_MOESM2_ESM.xlsx]

## Sheet: List of Tables 
Supplementary Table S1. Content (mg/100g FW) of individual marker (poly)phenolic compound in commercial blueberries used for method adaptation and validation. 1
Supplementary Table S2. Phenotypic variability of raw metabolites concentration, relative and absolute bioaccessibility over two years (2017,2018 ).
Supplementary Table S3. Analysis of variance for metabolites raw concentration and their respective bioaccessibility of blueberry accessions levels over two growing seasons (2017 and 2018). MS=Mean square, DF=degree of freedom.
Supplementary Table S4. Representative blueberry phenolics selected for bioaccessibility screening
Supplementary Table S5. Blueberry accession ID, species, collection sites, pedigree and cultivar names. NHB = northern highbush blueberry, SHB = southern highbush blueberry, and hybrid (cross between NHB and SHB).

## Sheet: Supplementary Table S1
Supplemental Table S1. Content (mg/100g FW) of individual marker (poly)phenolic compound in commercial blueberries used for method adaptation and validation. 1
ANC	Del	Cyan	Peo	Pet	Mal	Sum of ANC
3-Galc	11.6±2.7	21.2±3.4	16.6±2.6	35.8±6.6	60.3±8.1	145.5
3-Gluc	0.2±0.0	1.1±0.1	1.5±0.1	1.1±0.2	2.1±0.2	6
3-Arab	10.7±2.2	16.9±2.5	11.2±1.2	25.0±4.0	44.6±5.3	108.4
Acylated forms	11.2±1.43	5.3±0.3	0.7±0.1	5.6±0.7	0.9±0.0	23.7
Total	33.7	44.5	30	67.5	107.9	283.6
PA	CHA	Vanillic acid	Caffeic acid			Sum of PA
Total	83.1±1.0	0.2±0.0	0.3±0.1			83.7
FLAV	Quercetin	Syringetin				Sum of FLAV
3-Gluc	38.4±2.9	12.4±1.0				50.8
3-Arab	4.0±0.3					4
Total	42.4	12.4				54.8
F3L	Catechin	Epicatechin				Sum of FLA3
Total	0.2±0.1	0.3±0.0				0.5
1Data represents mean standard deviation from three independent measurements

## Sheet: Supplementary Table S2
Supplementary Table S2.Phenotypic variability of raw metabolites concentration, relative and absolute bioaccessibility over two years (2017,2018 ). R_, relative bioaccessibility of the trait; A_, absolute bioaccessibility of the trait; ac, acylated.
	2017						2018						Average
Trait	MEAN	STDEV	MEDIAN	MIN	MAX	Fold-change*	MEAN	STDEV	MEDIAN	MIN	MAX	Fold-change*	MEAN	STDEV	MEDIAN	MIN	MAX	Fold-change*	Type
Cyan3Galc	2.63444	1.87739	2.23167	0.423333	7.5	17.7165	3.05015	1.99521	2.795	0.56	7.5	13.3929	1.76713	0.670275	1.63273	0.600315	3.08746	5.14307	Raw concentration
Cyan3Gluc	1.36146	1.50497	0.71	0.07	6.5	92.8571	1.69268	1.50671	1.225	0.116667	6.33333	54.2857	1.11828	0.736883	0.989332	0.143322	2.89068	20.1691	Raw concentration
Cyan3Arab	2.92985	2.12803	2.235	0.36	8.5	23.6111	3.66485	2.15317	3.32333	0.816667	8.5	10.4082	1.93026	0.646927	1.97255	0.682268	3.24793	4.76049	Raw concentration
Peo3Galc	0.981717	0.928618	0.673333	0.133333	4.5	33.75	1.31394	1.06052	0.995	0.25	4.5	18	0.982884	0.51774	0.859269	0.308545	2.45943	7.97107	Raw concentration
Peo3Gluc	0.714949	0.722761	0.473333	0.0166667	3.03333	182	1.00045	0.870363	0.72	0.0833333	3.52	42.24	0.775504	0.538906	0.654809	0.0964267	1.98006	20.5344	Raw concentration
Peo3Arab	0.807172	0.835587	0.503333	0.143333	4.5	31.3953	1.29944	1.00479	0.99	0.26	4.5	17.3077	0.922749	0.491574	0.814062	0.328957	2.45943	7.47645	Raw concentration
Del3Galc	9.58409	5.56878	8.38	0.69	22.2267	32.2126	10.2427	5.18807	8.815	2.52667	23	9.1029	3.26416	0.669514	3.21685	1.36086	4.50974	3.31387	Raw concentration
Del3Gluc	4.27157	4.09078	3.68333	0.143333	15	104.651	4.10126	3.80555	3.23667	0.14	15	107.143	1.94115	1.09045	2.12177	0.216016	4	18.5171	Raw concentration
Del3Arab	11.5172	6.41548	11.0667	1.22	25	20.4918	10.8415	5.24374	10.3833	1.05	25	23.8095	3.42677	0.643706	3.46119	1.24753	4.62827	3.70995	Raw concentration
Pet3Galc	5.3403	3.20183	4.41	0.46	13	28.2609	5.77652	2.95779	4.91333	1.80667	13	7.19557	2.55836	0.599792	2.47106	1.01741	3.77252	3.70795	Raw concentration
Pet3Gluc	3.12652	2.96763	2.76	0.103333	11	106.452	3.65076	2.85909	3.29	0.163333	11	67.3469	1.78477	0.990539	1.96839	0.180067	3.58496	19.9091	Raw concentration
Pet3Arab	5.40298	3.28678	4.51833	0.693333	13	18.75	5.59429	2.42446	5.12167	0.96	13	13.5417	2.55886	0.548404	2.56537	1.0831	3.75685	3.46861	Raw concentration
Mal3Galc	10.7584	6.39305	9.145	2.43667	28	11.4911	14.0271	6.99505	12.705	2.87667	28	9.73349	3.55262	0.645694	3.58388	2.37899	4.85798	2.04203	Raw concentration
Mal3Gluc	4.7847	4.37126	3.91	0.14	16	114.286	6.07429	4.03419	6.055	0.323333	16	49.4845	2.31485	0.9898	2.53048	0.309151	4.08746	13.2216	Raw concentration
Mal3Arab	10.8597	7.48187	7.77333	0.566667	29.37	51.8294	15.7758	6.53057	14.6967	5.49333	30	5.46117	3.62253	0.639855	3.6038	2.22322	4.87827	2.19424	Raw concentration
Total_ac_Cyan	3.7004	2.69519	3.01333	0.616667	10.7467	17.427	1.45424	0.67926	1.30167	0.483333	4.53333	9.37931	1.62753	0.48074	1.63682	0.632552	2.99606	4.73647	Raw concentration
Total_ac_Peo	1.21758	1.01352	1.00167	0.11	4.5	40.9091	0.447677	0.353876	0.276667	0.0666667	1.45	21.75	0.764115	0.355494	0.76575	0.146214	1.70526	11.6628	Raw concentration
Total_ac_Del	14.4752	9.00448	14.2467	0.326667	30	91.8367	17.0663	5.93305	16.445	4.32667	30	6.93374	3.84602	0.737171	3.9603	1.41052	4.92029	3.48828	Raw concentration
Total_ac_Pet	3.29364	2.34694	2.78167	0.396667	10	25.2101	1.93919	1.15613	1.75833	0.37	5.43667	14.6937	1.6694	0.55687	1.70468	0.609969	2.72053	4.46012	Raw concentration
Total_ac_Mal	5.24263	3.1037	5.54333	0.4	10.5	26.25	2.36727	1.40231	2.06833	0.3	6.01333	20.0444	2.0188	0.610019	2.18077	0.620656	2.96159	4.77172	Raw concentration
TotalANC	103.004	47.2835	95.1317	24.74	226.007	9.13527	111.468	37.7742	103.725	45.2067	212.98	4.71125	6.64099	0.498325	6.67855	5.37733	7.69096	1.43026	Raw concentration
Acylated_ANC	27.9294	10.6708	25.52	8.15333	59.2933	7.27228	23.2746	7.93829	21.7917	5.69333	41.7867	7.33958	4.6395	0.445145	4.62926	3.32143	5.61642	1.69096	Raw concentration
Non_acylated_ANC	75.0751	38.7391	68.6517	12.4867	185.6	14.8639	88.1938	32.4638	82.4683	36.9767	172.547	4.66637	6.21949	0.560511	6.22082	4.58644	7.35819	1.60434	Raw concentration
Galc_ANC	29.2989	16.1538	25.8433	4.19333	75	17.8855	34.4104	15.7191	30.1617	10.27	73.3833	7.14541	4.85833	0.653673	4.8952	3.0656	6.1454	2.00463	Raw concentration
Gluc_ANC	14.2592	12.5543	12.0317	0.6	50.9433	84.9056	16.5194	12.2981	15.135	0.98	51.8533	52.9116	3.49603	1.31066	3.86008	0.842634	5.71139	6.77803	Raw concentration
Arab_ANC	31.5169	17.7386	25.6817	5.1	79.49	15.5863	37.1759	14.5062	35.3333	15.76	76.7433	4.8695	4.9809	0.583068	4.95968	3.54866	6.15324	1.73396	Raw concentration
Total_Cyan	10.6262	6.11026	8.92333	2.44667	29.9033	12.2221	9.86192	5.35123	8.455	2.49333	22.0733	8.85294	3.30264	0.695001	3.32374	1.88596	4.6592	2.47047	Raw concentration
Total_Peo	3.72141	2.59242	2.70167	0.83	13.29	16.012	4.06152	2.69841	3.305	1.04	12.3333	11.859	2.11485	0.632822	2.04002	1.13291	3.78695	3.34266	Raw concentration
Total_Del	39.848	19.9687	35.8567	7.07	88.78	12.5573	42.2517	15.469	40.215	14.83	84.0067	5.66464	5.25671	0.553106	5.28034	4.03236	6.44891	1.59929	Raw concentration
Total_Pet	17.1634	8.96713	16.4467	2.57333	38.78	15.0699	16.9608	6.69717	15.985	5.26333	33.61	6.38569	4.0272	0.563621	4.0753	2.50253	5.14631	2.05645	Raw concentration
Total_Mal	31.697	15.3992	27.285	8.37333	70.6133	8.43312	38.2048	13.4275	36.2917	13.7833	68.41	4.96324	5.03905	0.489654	5.01582	3.88704	6.06401	1.56006	Raw concentration
CHA	25.9822	22.8287	20.1567	0.686667	79	115.049	22.1737	19.5362	16.0017	0.18	79	438.889	4.06112	1.26661	4.10083	1.26811	6.2475	4.92663	Raw concentration
Cafeic_acid	0.148535	0.206973	0.08	0.00666667	1.10333	165.5	0.150606	0.165915	0.0833333	0.0133333	0.82	61.5	0.18591	0.179077	0.113829	0.0261152	0.803984	30.7861	Raw concentration
PA	26.1307	22.9229	20.2717	0.693333	79.2167	114.255	22.3243	19.6288	16.05	0.193333	79.2633	409.983	4.07187	1.264	4.10668	1.28099	6.26085	4.8875	Raw concentration
Q3Gluc	1.28995	0.987154	0.978333	0.07	4.8	68.5714	1.41591	1.09227	1.195	0.09	4.8	53.3333	1.11261	0.562908	1.08112	0.110969	2.53605	22.8536	Raw concentration
Q3Arab	1.09333	0.606282	0.928333	0.206667	3	14.5161	2.3002	1.29732	2.03	0.193333	5.83333	30.1724	1.31692	0.431297	1.28409	0.263012	2.38629	9.07295	Raw concentration
Syr3Gluc	0.514848	0.301866	0.458333	0.05	1.53	30.6	0.767929	0.480077	0.66	0.0533333	2.62667	49.25	0.673995	0.28434	0.654836	0.0726757	1.49917	20.6282	Raw concentration
FLAV	2.89813	1.4262	2.65667	0.593333	7.26333	12.2416	4.48404	2.04683	4.25167	0.44	9.75667	22.1742	2.1139	0.49748	2.12388	0.640122	3.12261	4.87815	Raw concentration
Catechin	0.559444	0.485928	0.406667	0.06	2	33.3333	0.626616	0.487426	0.518333	0.106667	2	18.75	0.614196	0.367465	0.600952	0.146214	1.56959	10.7348	Raw concentration
Epicatechin	0.130758	0.147429	0.0866667	0.01	1	100	0.16702	0.185527	0.113333	0.00666667	0.96	144	0.188022	0.168173	0.144724	0.0285614	0.970553	33.9812	Raw concentration
F3L	0.690202	0.600952	0.518333	0.07	3	42.8571	0.793636	0.631594	0.648333	0.126667	2.95667	23.3421	0.725956	0.41566	0.697425	0.172061	1.95983	11.3903	Raw concentration
R_Cyan3Galc	10.505	9.60224	8.20833	0.33	38.49	116.636	22.681	14.6998	19.7217	1.99667	60	30.0501	3.62195	1.00425	3.80468	1.4946	5.55981	3.71993	Relative bioaccessibility
R_Cyan3Gluc	13.4572	12.3723	9.765	0.803333	50.98	63.4606	22.8809	14.6968	20.755	1.09667	65	59.2705	3.78286	1.04141	3.88947	1.40159	5.83326	4.16188	Relative bioaccessibility
R_Cyan3Arab	9.34763	9.12303	6.53667	0.533333	39.1767	73.4563	18.9929	14.0026	15.475	1.66333	50	30.0601	3.35996	1.10543	3.47623	1.18216	5.47639	4.63252	Relative bioaccessibility
R_Peo3Galc	21.7518	14.3905	21.2833	1.35333	60.5667	44.7537	39.1188	21.3343	37.9133	1.19333	83.96	70.3575	4.5766	0.971446	4.82265	1.32289	6.13077	4.63439	Relative bioaccessibility
R_Peo3Gluc	23.1081	13.2346	23.4	1.09	61.5667	56.4832	36.7092	17.7413	35.7067	5.98667	82	13.6971	4.6662	0.804199	4.89315	2.19175	5.93506	2.70791	Relative bioaccessibility
R_Peo3Arab	19.974	12.3397	18.7367	0.4	48.6667	121.667	31.2554	15.1937	31.9667	1.06333	69.2467	65.1223	4.41342	0.916657	4.6273	0.765202	5.88428	7.68984	Relative bioaccessibility
R_Del3Galc	0.90596	1.07276	0.491667	0.0933333	5.28	56.5714	1.44005	1.08442	1.23333	0.376667	6	15.9292	0.988809	0.438946	0.919457	0.331407	2.6545	8.00981	Relative bioaccessibility
R_Del3Gluc	3.84545	5.48372	1.34	0.146667	28.5033	194.341	7.50808	9.3053	2.59	0.296667	32.0633	108.079	1.99172	1.26512	1.57992	0.394923	4.93892	12.506	Relative bioaccessibility
R_Del3Arab	0.592222	0.694639	0.371667	0.0766667	4.34	56.6087	1.12586	0.86108	0.883333	0.22	5.11333	23.2424	0.796548	0.371469	0.701145	0.264869	2.36165	8.91629	Relative bioaccessibility
R_Pet3Galc	1.51763	2.47174	0.803333	0.0733333	15.9867	218	2.52298	4.30643	1.03667	0.21	26.3633	125.54	1.18913	0.736552	0.936507	0.188553	3.70723	19.6615	Relative bioaccessibility
R_Pet3Gluc	3.08338	3.75275	0.935	0.153333	13.95	90.9783	6.35818	11.1434	3.21833	0.306667	72.94	237.848	1.80517	1.08379	1.66318	0.317601	4.56841	14.3841	Relative bioaccessibility
R_Pet3Arab	0.967121	1.7512	0.368333	0.06	9.4	156.667	3.17444	4.79109	1.05167	0.126667	22	173.684	1.11821	0.807868	0.781564	0.227579	3.61688	15.8928	Relative bioaccessibility
R_Mal3Galc	22.5828	13.7558	22.8517	0.196667	56.33	286.424	31.8491	16.1784	34.3667	0.333333	63.6667	191	4.45375	1.05871	4.80218	0.337029	5.7311	17.0047	Relative bioaccessibility
R_Mal3Gluc	23.9353	18.4046	22.2317	0.283333	78.2867	276.306	43.8035	21.9213	43.1417	1.29667	79.6667	61.4396	4.69981	0.978756	4.82662	1.47899	6.26467	4.23576	Relative bioaccessibility
R_Mal3Arab	24.8693	13.0851	22.3967	1.34333	54.08	40.2581	28.0285	15.3909	27.99	0.0833333	60.1367	721.64	4.49284	0.815252	4.65275	2.27054	5.74703	2.53114	Relative bioaccessibility
R_Total_ac_Cyan	42.0371	31.9114	37.33	3.32333	95.4633	28.7252	81.2674	15.7664	85.7333	27.7867	99	3.56286	5.59987	0.772384	5.87951	3.96371	6.61788	1.66962	Relative bioaccessibility
R_Total_ac_Peo	42.8066	19.9339	39.6433	11.3133	83.3333	7.36594	50.4087	25.7125	45.995	12.2367	99	8.09044	5.37855	0.589064	5.46154	4.02376	6.4086	1.59269	Relative bioaccessibility
R_Total_ac_Del	50.0806	23.9206	44.9183	11.25	97.36	8.65422	56.2265	16.5123	54.9067	24.64	96.7567	3.92681	5.63543	0.449483	5.60377	4.4329	6.48443	1.4628	Relative bioaccessibility
R_Total_ac_Pet	26.7518	21.2275	24.2683	1.54667	76.3567	49.3685	48.4213	20.6172	48.3	4.64	88.8467	19.148	4.85444	0.853369	5.01153	2.73768	6.23567	2.27772	Relative bioaccessibility
R_Total_ac_Mal	14.6929	14.5509	9.62	0.64	57.4	89.6875	44.6095	19.0536	45.5383	6.78667	84.0733	12.388	4.29659	0.870437	4.20073	1.83735	6.02108	3.27704	Relative bioaccessibility
R_TotalANC	17.0916	8.67726	16.1067	4.47667	39.7433	8.87789	28.077	11.1425	27.7133	8.39667	56.8067	6.76538	4.38104	0.487912	4.3595	3.35201	5.26394	1.57038	Relative bioaccessibility
R_Acylated_ANC	35.4346	16.9594	35.4133	9.27333	74.7267	8.05823	54.9801	13.6423	52.9083	28.0533	85.2933	3.0404	5.38332	0.458627	5.45524	4.36709	6.29467	1.44139	Relative bioaccessibility
R_Non_acylated_ANC	11.334	7.09791	10.9517	0.71	31.5933	44.4977	19.1396	11.5997	18.2717	0.956667	53.7633	56.1986	3.68753	0.853668	3.7416	1.63984	5.24879	3.20079	Relative bioaccessibility
R_Glucc_ANC	13.2471	9.42673	12.0417	1.10333	41.6667	37.7644	25.874	14.9958	24.0933	1.97333	65	32.9392	3.97587	0.917896	4.05924	1.44893	5.72972	3.95446	Relative bioaccessibility
R_Galcc_ANC	11.7857	8.37491	11.025	0.463333	31.5233	68.036	18.5136	10.5976	17.325	0.833333	44.6267	53.552	3.64268	0.968695	3.75699	0.711864	5.22401	7.3385	Relative bioaccessibility
R_Arabb_ANC	10.8706	6.82232	9.315	0.72	26.7433	37.1435	16.6265	10.1342	15.0483	0.473333	41.0333	86.6901	3.56293	0.796511	3.52914	1.62412	5.05535	3.11267	Relative bioaccessibility
R_Total_Cyan	18.6576	14.8095	14.2467	4.19	69.57	16.6038	44.7703	18.3487	40.4317	15.5767	85.52	5.49026	4.68596	0.641487	4.6393	3.30752	6.15659	1.86139	Relative bioaccessibility
R_Total_Peo	27.6638	12.3696	24.425	8.09333	65.1233	8.04654	44.0649	21.0725	41.72	5.58	91.05	16.3172	5.00457	0.566201	5.05882	3.23184	6.02244	1.86347	Relative bioaccessibility
R_Total_Del	19.1178	9.93339	15.9333	5.04667	44.2233	8.76288	24.5588	8.44215	23.4033	9.02667	45.32	5.02068	4.37207	0.46223	4.36701	3.23086	5.38085	1.66545	Relative bioaccessibility
R_Total_Pet	4.82955	3.8901	3.43667	0.733333	15.0433	20.5136	9.32429	9.36997	6.645	1.28333	67.9967	52.9844	2.6596	0.70105	2.54227	1.24484	4.39828	3.53322	Relative bioaccessibility
R_Total_Mal	20.7133	11.3985	20.1633	0.976667	46.4033	47.5119	35.3705	19.3259	34.2233	0.773333	77.9733	100.828	4.51912	0.866528	4.76661	1.80339	5.71509	3.16909	Relative bioaccessibility
R_CHA	7.63207	7.38782	5.9	0.183333	31.3033	170.745	32.7462	22.2625	30.6517	1.01	86.13	85.2772	3.59943	1.12166	3.84558	0.981626	5.45172	5.55377	Relative bioaccessibility
R_Cafeic_acid	138.449	151.059	73.775	2.33667	621.033	265.777	794.898	1007.65	524.575	6.5	4900.83	753.973	7.34568	1.52127	7.51805	2.868	10.6964	3.72958	Relative bioaccessibility
R_PA	10.5058	10.455	7.52167	0.226667	56.0433	247.25	42.1817	27.521	39.2267	4.13667	117.317	28.3602	4.0055	1.00646	4.11208	1.98166	5.76383	2.90859	Relative bioaccessibility
R_Q3Gluc	39.2018	21.4278	32.0533	8.44333	92.0033	10.8966	92.6767	19.1542	95.8517	47.2033	134.56	2.85065	5.81715	0.432754	5.84727	4.84732	6.66874	1.37576	Relative bioaccessibility
R_Q3Arab	34.471	18.8629	31.5583	6.22667	77.66	12.4722	80.0392	17.2722	81.9817	39.43	117.26	2.97388	5.6203	0.446029	5.65541	4.63966	6.55557	1.41294	Relative bioaccessibility
R_Syr3Gluc	38.4338	22.61	33.4667	6.66333	91.0033	13.6573	94.4564	16.5435	93.1033	55.4967	129.37	2.33113	5.79657	0.456528	5.81793	4.75936	6.61359	1.3896	Relative bioaccessibility
R_FLAV	36.4981	18.9741	30.3	9.04	82.79	9.15819	88.82	18.5804	91.1633	47.74	122.863	2.57359	5.74799	0.409926	5.75563	4.89639	6.61328	1.35064	Relative bioaccessibility
R_Catechin	27.972	21.7662	22.1367	1.81667	89.4633	49.2459	75.6147	32.8662	85.1067	2.37	126.923	53.5541	5.19037	1.02133	5.44506	1.6816	6.54191	3.89029	Relative bioaccessibility
R_Epicatechin	22.3967	15.7299	17.3183	2.53667	74.7167	29.4547	53.4562	29.7522	56.865	3.18	119.937	37.7159	4.83571	0.893915	4.82029	2.0736	6.36237	3.06827	Relative bioaccessibility
R_F3L	26.6196	19.8919	20.895	1.95667	83.2667	42.5554	73.7383	35.0411	81.62	3.02	138.127	45.7373	5.15551	0.979206	5.32943	1.78558	6.45847	3.61701	Relative bioaccessibility
A_Cyan3Galc	26.8542	37.1089	13.1269	0.950267	193.075	203.18	67.0119	65.5942	47.8546	2.67867	308.986	115.351	4.66465	1.39771	4.73072	1.88102	7.81273	4.15345	Absolute bioaccessibility
A_Cyan3Gluc	15.2577	25.5882	4.10075	0.611333	131.457	215.034	40.7446	49.2181	17.9323	1.71573	203.608	118.671	3.6182	1.60329	3.33584	1.17537	7.01969	5.9723	Absolute bioaccessibility
A_Cyan3Arab	26.1095	33.3326	12.5811	1.06673	146.525	137.359	71.9905	73.1145	46.692	3.13587	276.667	88.2265	4.61618	1.49852	4.56049	1.56175	7.65493	4.90151	Absolute bioaccessibility
A_Peo3Galc	22.4547	30.8471	10.4567	0.706567	155.85	220.574	54.2304	58.559	36.7038	1.24127	319.645	257.515	4.37555	1.44227	4.37949	0.999364	7.51802	7.5228	Absolute bioaccessibility
A_Peo3Gluc	16.1083	21.7556	5.28948	0.618	95.603	154.697	39.6614	44.6962	24.0583	1.108	206.508	186.38	3.79	1.62007	3.86028	0.900481	6.64876	7.38356	Absolute bioaccessibility
A_Peo3Arab	16.5006	23.1566	7.38038	0.650767	124.605	191.474	42.081	44.1166	32.4142	1.3708	223.411	162.979	4.06554	1.32146	4.05568	0.984255	6.97368	7.08524	Absolute bioaccessibility
A_Del3Galc	5.88742	6.13586	3.61668	1.8534	47.5991	25.682	13.5221	18.33	10.0792	1.796	120.54	67.1158	3.0221	0.615101	2.92701	1.63665	6.26407	3.82737	Absolute bioaccessibility
A_Del3Gluc	3.91671	2.40455	3.0604	1.6582	12.824	7.73369	11.2958	29.0881	6.28937	3.57967	240.069	67.0645	2.61147	0.522352	2.47714	1.98922	4.6844	2.3549	Absolute bioaccessibility
A_Del3Arab	4.88446	5.11268	3.7832	1.69703	36.3934	21.4453	9.86777	7.05242	8.15462	4.16783	54.899	13.1721	2.80283	0.564986	2.73621	2.02399	5.51473	2.72468	Absolute bioaccessibility
A_Pet3Galc	6.88871	10.8966	3.4014	0.808667	65.9167	81.5128	13.5837	21.7961	4.61703	1.23527	109	88.2401	2.6228	1.14955	2.37879	1.02954	6.23243	6.0536	Absolute bioaccessibility
A_Pet3Gluc	3.1613	5.21176	1.43183	0.835133	30.3613	36.3551	13.1231	21.6997	3.38845	1.2324	104.667	84.9291	2.19844	1.08873	1.69589	1.08355	5.43051	5.01176	Absolute bioaccessibility
A_Pet3Arab	4.47935	9.02857	1.35187	0.749433	54.7217	73.0174	17.2009	27.57	5.08265	1.33693	123.333	92.2509	2.4502	1.2288	2.00038	1.08412	6.12156	5.64657	Absolute bioaccessibility
A_Mal3Galc	237.974	220.85	176.067	4.86803	1064	218.569	419.474	270.816	389.391	3.658	1280.44	350.037	7.71893	1.43721	8.07402	2.71946	9.80533	3.60562	Absolute bioaccessibility
A_Mal3Gluc	103.893	117.91	67.0214	0.406467	496.775	1222.18	286.546	257.993	240.807	5.63587	1070.25	189.899	6.41689	1.89525	7.03734	2.62244	8.98986	3.42806	Absolute bioaccessibility
A_Mal3Arab	258.638	221.864	194.051	6.34267	938.17	147.914	417.07	257.034	376.953	1.00867	1031.77	1022.91	7.84066	1.13643	8.08416	4.03811	9.81803	2.43134	Absolute bioaccessibility
A_Total_ac_Cyan	89.0975	57.8803	80.9969	21.6065	360	16.6617	118.273	57.2249	112.783	26.1	353.6	13.5479	6.49706	0.655045	6.52203	4.62944	8.48295	1.83239	Absolute bioaccessibility
A_Total_ac_Peo	42.6527	29.4237	30.3973	5.03967	114.121	22.6445	14.7953	5.24771	14.4213	4.85333	35.7357	7.36313	4.51087	0.618111	4.51288	2.70775	5.65071	2.08687	Absolute bioaccessibility
A_Total_ac_Del	595.887	402.359	491.762	29.7267	1954.14	65.737	913.895	319.906	850.532	273.236	1762	6.44863	9.29527	0.710514	9.35378	6.52035	10.3626	1.58928	Absolute bioaccessibility
A_Total_ac_Pet	54.1821	42.6485	36.3929	10.143	195.55	19.2792	86.349	62.8799	77.818	12.0888	312.215	25.8267	5.75941	0.887885	5.70403	3.60542	7.79255	2.16134	Absolute bioaccessibility
A_Total_ac_Mal	58.2904	73.7372	27.92	4.07327	321.061	78.8215	104.949	75.2642	100.086	11.6157	277.206	23.8647	5.61451	1.181	5.72558	3.16227	7.92247	2.50532	Absolute bioaccessibility
A_TotalANC	1655.96	1014.18	1378.3	276.185	5000	18.1038	2876.13	1090.78	2917.19	719.897	5050	7.01489	10.9019	0.617225	10.9851	9.37934	12.1769	1.29827	Absolute bioaccessibility
A_Total_ac_ANC	938.045	525.534	833.428	241.59	2451.19	10.1461	1224.62	384.088	1241.65	458.131	2255.65	4.92358	9.91745	0.539522	9.87051	8.85002	11.1515	1.26006	Absolute bioaccessibility
A_Non_acylated_ANC	815.165	641.645	614.242	34.6076	3002.09	86.7467	1594.29	992.678	1488.73	67.8613	4200	61.891	9.69967	1.13058	9.97711	6.78598	11.6232	1.71282	Absolute bioaccessibility
A_Gluc_ANC	379.929	340.451	290.159	15.2711	1528.5	100.091	897.68	732.598	784.268	36.0944	4178.46	115.765	8.62968	1.31387	8.72701	5.09179	11.304	2.22004	Absolute bioaccessibility
A_Galc_ANC	157.318	170.599	96.7541	1.105	687.527	622.196	311.084	286.615	248.213	1.52823	1242.85	813.256	6.73647	1.98905	7.34974	1.20597	9.44821	7.8345	Absolute bioaccessibility
A_Arab_ANC	328.831	274.197	237.27	13.4245	1389.49	103.504	590.687	397.984	560.22	19.3539	1954.93	101.01	8.30134	1.07364	8.53438	5.83556	10.1458	1.73861	Absolute bioaccessibility
A_Total_Cyan	158.854	119.853	121.48	42.675	641.56	15.0336	390.8	230.849	319.374	136.017	1418.22	10.4268	7.72584	0.66586	7.6021	6.35607	9.40407	1.47954	Absolute bioaccessibility
A_Total_Peo	96.4682	78.1944	76.4911	22.9359	458.565	19.9933	176.793	153.799	135.192	16.1377	814.177	50.4517	6.62879	0.93638	6.62526	4.62307	8.81078	1.90583	Absolute bioaccessibility
A_Total_Del	680.035	416.608	580.547	157.516	2054.3	13.0418	962.987	342.526	908.325	342.196	2042.05	5.9675	9.49231	0.537788	9.46752	8.22065	10.736	1.30598	Absolute bioaccessibility
A_Total_Pet	68.4969	54.6786	48.814	13.0479	267.344	20.4894	162.269	214.787	104.011	30.2648	1482.26	48.9764	6.26153	0.930925	6.07634	4.62117	8.83597	1.91206	Absolute bioaccessibility
A_Total_Mal	664.398	527.637	553.436	18.9435	2400.64	126.726	1261.48	699.426	1305.26	22.9775	2800	121.858	9.39453	1.09624	9.71792	6.03512	11.0949	1.83839	Absolute bioaccessibility
A_CHA	231.418	414.344	67.5271	2.85007	2441.66	856.703	774.023	1012.74	343.198	6.2285	5713.02	917.238	7.18905	2.02668	7.25171	3.32853	10.9872	3.30093	Absolute bioaccessibility
A_Cafeic_acid	13.7607	19.2471	6.4319	0.261933	81.7556	312.124	130.073	229.581	37.4124	0.287333	1289.78	4488.81	4.00454	1.89684	3.98584	1.1212	8.00072	7.13584	Absolute bioaccessibility
A_PA	266.807	401.548	92.8919	3.20447	1823.13	568.935	899.594	961.756	516.097	5.7988	3120	538.042	7.6658	1.8156	7.53898	4.46796	10.7825	2.41329	Absolute bioaccessibility
A_Q3Gluc	48.3959	45.4489	34.398	2.78457	218.528	78.4783	123.019	82.4195	113.812	6.92333	399.776	57.7433	5.7849	1.23642	6.01331	2.45312	8.21246	3.34776	Absolute bioaccessibility
A_Q3Arab	37.0054	31.2413	23.784	4.88807	156.299	31.9757	175.186	92.4103	156.273	18.2292	415.383	22.7867	6.05361	0.872588	5.9325	3.77329	7.8862	2.09001	Absolute bioaccessibility
A_Syr3Gluc	19.1414	16.6769	11.5927	0.445	70.081	157.485	71.374	45.793	63.3592	4.4815	217.049	48.4323	4.87896	0.963486	5.04232	2.07532	6.95253	3.3501	Absolute bioaccessibility
A_FLAV	104.928	79.5427	75.8534	17.2467	345.734	20.0464	372.45	149.643	344.597	47.2938	700	14.8011	7.3927	0.75922	7.40243	5.43121	8.905	1.6396	Absolute bioaccessibility
A_Catechin	15.23	23.5507	7.19762	0.610133	144.567	236.943	45.9375	44.1744	31.1423	0.374033	210.787	563.55	4.05426	1.30753	4.01643	0.667177	7.35788	11.0284	Absolute bioaccessibility
A_Epicatechin	3.0889	7.28905	1.29655	0.5184	52.1533	100.604	8.0161	11.75	4.53678	0.3888	77.5601	199.486	2.00062	1.00658	1.79515	0.609006	6.01391	9.87495	Absolute bioaccessibility
A_F3L	18.294	29.9899	8.32202	1.20147	193.44	161.003	53.5404	49.8298	38.2781	2.25773	200	88.5844	4.29931	1.26669	4.17998	1.6277	7.62712	4.68581	Absolute bioaccessibility
* Fold-change is defined as the ratio between the maximum and minimum value of each trait. It was calculated by dividing the maximum value by the minimum value for each trait.

## Sheet: Supplementary Table S3
Supplementary Table S3. Analysis of variance for metabolites raw concentration and their respective bioaccessibility of blueberry accessions levels over two growing seasons (2017 and 2018). MS=Mean square, DF=degree of freedom.
	Raw concentration of metabolites						Relative bioaccessibility of metabolites						Absolute bioaccessibility of metabolites
Trait	Accession (DF=65)		Year (DF=1)		AccessionxYear (DF=65)		Accession (DF=65)		Year (DF=1)		AccessionxYear (DF=65)		Accession (DF=65)		Year (DF=1)		AccessionxYear (DF=65)
	MS	P-value	MS	P-value	MS	P-value	MS	P-value	MS	P-value	MS	P-value	MS	Pvalue	MS	P-value	MS	P-value
Cyan3Galc	20.449	P<0.01	15.964	P<0.01	147	P<0.01	614	P<0.01	14677	P<0.01	311	P<0.01	12242	P<0.01	159653	P<0.01	4797	P<0.01
Cyan3Gluc	12.044	P<0.01	10.86	P<0.01	101.5	P<0.01	840	P<0.01	8792	P<0.01	267	P<0.01	6884	P<0.01	64308	P<0.01	2347	P<0.01
Cyan3Arab	22.96	P<0.01	53.48	P<0.01	295	P<0.01	615	P<0.01	9210	P<0.01	223	P<0.01	13204	P<0.01	208402	P<0.01	6167	P<0.01
Peo3Galc	5.269	P<0.01	10.927	P<0.01	45	P<0.01	1402	P<0.01	29860	P<0.01	585	P<0.01	10408	P<0.01	99959	P<0.01	2734	P<0.01
Peo3Gluc	3.413	P<0.01	8.07	P<0.01	27.74	P<0.01	982	P<0.01	18314	P<0.01	487	P<0.01	5719	P<0.01	54920	P<0.01	1694	P<0.01
Peo3Arab	4.599	P<0.01	23.991	P<0.01	34.08	P<0.01	852	P<0.01	12600	P<0.01	297	P<0.01	5598	P<0.01	64782	P<0.01	1849	P<0.01
Del3Galc	137.97	P<0.01	42.95	P<0.01	2328	P<0.01	4.581	P<0.01	28.24	P<0.01	2.4	P<0.01	759	P<0.01	5770	P<0.01	362	P<0.01
Del3Gluc	78.39	P<0.01	2.87	NS	992	P<0.01	272.9	P<0.01	1328.1	P<0.01	77.1	P<0.01	1269	P<0.01	5390	P<0.01	1286	P<0.01
Del3Arab	145.52	P<0.01	45.21	P<0.01	3929	P<0.01	2.533	P<0.01	28.192	P<0.01	1.139	P<0.01	192.4	P<0.01	2458.7	P<0.01	35.3	P<0.01
Pet3Galc	45.62	P<0.01	18.84	P<0.01	740	P<0.01	45.53	P<0.01	100.06	P<0.01	28.43	P<0.01	1211	P<0.01	4438	P<0.01	571	P<0.01
Pet3Gluc	42.43	P<0.01	27.21	P<0.01	553.5	P<0.01	237.2	P<0.01	1061.7	P<0.01	177.6	P<0.01	932	P<0.01	9826	P<0.01	562	P<0.01
Pet3Arab	35.32	P<0.01	3.62	P<0.05	956.8	P<0.01	51.8	P<0.01	482.4	P<0.01	26.2	P<0.01	1698	P<0.01	16022	P<0.01	827	P<0.01
Mal3Galc	212	P<0.01	1057.7	P<0.01	3731	P<0.01	946	P<0.01	8501	P<0.01	407	P<0.01	261355	P<0.01	3261277	P<0.01	104994	P<0.01
Mal3Gluc	80.3	P<0.01	164.64	P<0.01	1680	P<0.01	1744	P<0.01	39080	P<0.01	713	P<0.01	161430	P<0.01	3302851	P<0.01	79960	P<0.01
Mal3Arab	218.2	P<0.01	2392.6	P<0.01	5047	P<0.01	776.7	P<0.01	988.1	P<0.01	447.6	P<0.01	211889	P<0.01	2484984	P<0.01	133981	P<0.01
Total_ac_Cyan	13.1	P<0.01	499.5	P<0.01	655.6	P<0.01	3043	P<0.01	120321	P<0.01	1410	P<0.01	25044	P<0.01	30080	P<0.01	6957	P<0.01
Total_ac_Peo	1.95	P<0.01	58.68	P<0.01	97.81	P<0.01	1861	P<0.01	5721	P<0.01	1314	P<0.01	1423	P<0.01	76828	P<0.01	1257	P<0.01
Total_ac_Del	264	P<0.01	664.7	P<0.01	5518	P<0.01	1284	P<0.01	3739	P<0.01	1250	P<0.01	481027	P<0.01	10011782	P<0.01	311670	P<0.01
Total_ac_Pet	12.29	P<0.01	181.62	P<0.01	535.9	P<0.01	1553	P<0.01	46487	P<0.01	1074	P<0.01	12580	P<0.01	102436	P<0.01	4739	P<0.01
Total_ac_Mal	20.2	P<0.01	818.5	P<0.01	945.9	P<0.01	881	P<0.01	88605	P<0.01	843	P<0.01	20220	P<0.01	215524	P<0.01	13085	P<0.01
TotalANC	7805	P<0.01	7069	P<0.01	206805	P<0.01	334	P<0.01	11947	P<0.01	264	P<0.01	5555412	P<0.01	175781295	P<0.01	3596493	P<0.01
Acylated_ANC	396.2	P<0.01	2145	P<0.01	8736	P<0.01	881	P<0.01	37820	P<0.01	540	P<0.01	855430	P<0.01	8130266	P<0.01	415697	P<0.01
Non_acylated_ANC	5409	P<0.01	17001	P<0.01	146565	P<0.01	404	P<0.01	6032	P<0.01	151	P<0.01	3701740	P<0.01	68544504	P<0.01	1603954	P<0.01
Galc_ANC	1234.9	P<0.01	2572.3	P<0.01	18818	P<0.01	730	P<0.01	15784	P<0.01	211	P<0.01	1516388	P<0.01	26538477	P<0.01	441433	P<0.01
Gluc_ANC	766.9	P<0.01	505.8	P<0.01	10377	P<0.01	415	P<0.01	4481	P<0.01	133	P<0.01	247181	P<0.01	2340747	P<0.01	86575	P<0.01
Arab_ANC	1147	P<0.01	3170	P<0.01	27806	P<0.01	295	P<0.01	3280	P<0.01	153	P<0.01	440868	P<0.01	6788309	P<0.01	259859	P<0.01
Total_Cyan	169.2	P<0.01	59.98	P<0.01	1897	P<0.01	1121	P<0.01	67506	P<0.01	547	P<0.01	132292	P<0.01	5326096	P<0.01	70676	P<0.01
Total_Peo	34.66	P<0.01	11.45	P<0.01	477.5	P<0.01	1000	P<0.01	26630	P<0.01	791	P<0.01	60957	P<0.01	638746	P<0.01	28348	P<0.01
Total_Del	1425	P<0.01	572	P<0.01	31795	P<0.01	264.5	P<0.01	2930.9	P<0.01	245.4	P<0.01	508990	P<0.01	7926111	P<0.01	363670	P<0.01
Total_Pet	256.03	P<0.01	4.07	NS	7784	P<0.01	172.7	P<0.01	2000.1	P<0.01	136	P<0.01	83896	P<0.01	870532	P<0.01	63474	P<0.01
Total_Mal	819	P<0.01	4193	P<0.01	28171	P<0.01	967	P<0.01	21268	P<0.01	543	P<0.01	1633951	P<0.01	38601457	P<0.01	975902	P<0.01
CHA	2093.6	P<0.01	1436	P<0.01	39963	P<0.01	1012	P<0.01	62441	P<0.01	639	P<0.01	2253800	P<0.01	29147533	P<0.01	1338192	P<0.01
Cafeic_acid	0.16391	P<0.01	0.00042	NS	3.067	P<0.01	1656202	P<0.01	42661694	P<0.01	1458309	P<0.01	84909	P<0.01	1339329	P<0.01	74326	P<0.01
PA	2113.4	P<0.01	1434.4	P<0.01	40225	P<0.01	1494	P<0.01	99333	P<0.01	1106	P<0.01	3205150	P<0.01	53257242	P<0.01	2006906	P<0.01
Q3Gluc	5.959	P<0.01	1.571	P<0.01	35.3	P<0.01	1243	P<0.01	283097	P<0.01	1235	P<0.01	22271	P<0.01	551302	P<0.01	4305	P<0.01
Q3Arab	4.78	P<0.01	144.2	P<0.01	89.4	P<0.01	1030	P<0.01	205570	P<0.01	933	P<0.01	20109	P<0.01	1890297	P<0.01	8438	P<0.01
Syr3Gluc	0.724	P<0.01	6.341	P<0.01	15.68	P<0.01	1034	P<0.01	310714	P<0.01	1321	P<0.01	4630	P<0.01	270100	P<0.01	2495	P<0.01
FLAV	15.53	P<0.01	249	P<0.01	204	P<0.01	1085	P<0.01	271020	P<0.01	1031	P<0.01	77483	P<0.01	7395708	P<0.01	23308	P<0.01
Catechin	1.2393	P<0.01	0.4467	P<0.01	11.82	P<0.01	3162	P<0.01	224713	P<0.01	1499	P<0.01	5632	P<0.01	93353	P<0.01	1886	P<0.01
Epicatechin	0.15083	P<0.01	0.13018	P<0.01	1.147	P<0.01	2273	P<0.01	95505	P<0.01	1125	P<0.01	502.3	P<0.01	2403.4	P<0.01	71.2	P<0.01
F3L	1.9983	P<0.01	1.0592	P<0.01	18.32	P<0.01	3249	P<0.01	219797	P<0.01	1622	P<0.01	9763	P<0.01	139620	P<0.01	2972	P<0.01

## Sheet: Supplementary Table S4
Supplementary Table S4. Representative blueberry phenolics selected for bioaccessibility screening
Target	Molecular Weight	SIR	Ionization
Phenolic Species	(g/mol)	(m/z)	Mode +/-
ANC1,2			Positive
Del_glycosides	303.2	304.2
Cyan_glycosides	287.2	288.2
Peo_glycosides	301.3	302.3
Pet_glycosides	317.3	318.3
Mal_glycosides	331.3	332.3
Acylated Del_glycosides		304.2
Acylated Cyan_glycosides		288.2
Acylated Peo_glycosides		302.3
Acylated Pet_glycosides		318.3
Acylated Mal_glycosides		332.3
PA			Negative
CHA	354.3	353.3
Vanillic Acid	168.2	167.2
Caffeic Acid	180.2	179.2
FLAV			Negative
Q3Gluc	463.4	463.4
Q3Arab	463.4	463.4
Syr3Gluc	508.4	507.4
F3L			Negative
(+)Catechin	290.3	289.3
(-)Epicatechin
1Glycosides consist of ANC glucosides, arabinoside and galactoside all which have the same MW
2Acylated ANCs were estimated based on response of corresponding glycosides

## Sheet: Supplementary Table S5
Supplementary Table S5. Blueberry accession ID, species, collection sites, pedigree and cultivar names. NHB = northern highbush blueberry, SHB = southern highbush blueberry, and hybrid (cross between NHB and SHB).
Name	ID	species	cross	NS classification	Location
V. cor. DE624 Mt. Pisgah	PI296395	Vaccinium corymbosum		NHB	United States, Maine
V. cor. DE6313	PI296408	Vaccinium corymbosum		NHB	United States, Maine
V. cor. No. 1 [V. constablaei]	PI554737	Vaccinium corymbosum		SHB	United States, North Carolina
V. cor. No. 4 [V. constablaei]	PI554740	Vaccinium corymbosum		SHB	United States, North Carolina
V. cor. No. 5 [V. constablaei]	PI554741	Vaccinium corymbosum		SHB	United States, North Carolina
V. cor. No. 8 [V. constablaei]	PI554744	Vaccinium corymbosum		SHB	United States, North Carolina
V. cor. NC 79-11-12	PI554747	Vaccinium corymbosum		SHB	United States, North Carolina
V. cor. (constablaei) NC 83-21-2	PI554761	Vaccinium corymbosum		SHB	United States, North Carolina
Evelyn	PI554803	Vaccinium corymbosum		NHB	United States, Washington
Grover	PI554804	Vaccinium corymbosum	Wild selection	NHB	United States, New Jersey
Herbert	PI554805	Vaccinium corymbosum	Stanley x GS-149 (Jersey x Pioneer)	NHB	United States, New Jersey
R-86 (Improved Stanley)	PI554806	Vaccinium corymbosum	GS-149 (Jersey x Pioneer) x Stanley	NHB	United States, Maryland
Ivanhoe	PI554807	Vaccinium corymbosum	Z-13 (Rancocas x Carter) x Stanley	NHB	United States, North Carolina
Kathrine	PI554811	Vaccinium corymbosum	Brooks x Sooy	NHB	United States, New Jersey
Olympia	PI554812	Vaccinium corymbosum	Pioneer x Harding	NHB	United States, Washington
Pioneer	PI554815	Vaccinium corymbosum	Brooks x Sooy	NHB	United States, New Jersey
Rancocas	PI554816	Vaccinium corymbosum	394Y (Brooks x Russell) x Rubel	NHB	United States, New Jersey
Rubel	PI554817	Vaccinium corymbosum	Wild selection	NHB	United States, New Jersey
Scammell	PI554818	Vaccinium corymbosum	(Brooks x Chatsworth) x Rubel	NHB	United States, New Jersey
Stanley	PI554820	Vaccinium corymbosum	Katharine x Rubel	NHB	United States, New Jersey
Wareham	PI554821	Vaccinium corymbosum	Rubel x Harding	NHB	United States, Massachusetts
USDA F-72	PI554825	Vaccinium corymbosum	Wareham x Pioneer	NHB	United States, Maryland
Laniera	PI554836	Vaccinium corymbosum		NHB	United States, Washington
Razz	PI554841	Vaccinium corymbosum		NHB	United States, New Jersey
Collins	PI554842	Vaccinium corymbosum	Stanley x Weymouth	NHB	United States, New Jersey
Spartan	PI554845	Vaccinium corymbosum	Earliblue x US 11-93	NHB	United States, Maryland
Bluejay	PI554846	Vaccinium corymbosum	Berkeley x Mich. highbush selection 241	NHB	United States, Michigan
Bluehaven	PI554847	Vaccinium corymbosum	Berkeley x 19-H (lowbush x Pioneer seedling)	NHB	United States, Michigan
Harrison	PI554849	Vaccinium corymbosum		NHB	United States, North Carolina
Angola	PI554850	Vaccinium corymbosum	Weymouth x F-6 (Stanley x Crabbe 4)	NHB	United States, North Carolina
Murphy	PI554851	Vaccinium corymbosum	Weymouth x F-6 (Stanley x Crabbe 4)	NHB	United States, North Carolina
V. cor. NC 1452	PI554856	Vaccinium corymbosum		SHB	United States, North Carolina
Echota	PI554858	Vaccinium corymbosum		SHB	United States, North Carolina
Bounty	PI554859	Vaccinium corymbosum	Murphy x G-125	NHB	United States, North Carolina
Bluechip	PI554860	Vaccinium corymbosum	Croatan x US 11-93	NHB	United States, North Carolina
Morrow	PI554863	Vaccinium corymbosum	Angola x Adams	NHB	United States, North Carolina
Aron	PI554865	Vaccinium corymbosum		NHB	Finland
Blue Ridge	PI554869	Vaccinium corymbosum	Patriot x US 74 (Fla 4B x Bluecrop)	SHB	United States, North Carolina
Pacific Blue	PI554878	Vaccinium corymbosum		NHB	New Zealand, South Island
Reveille	PI554879	Vaccinium corymbosum	NC 1171 x NC SF-12-L	SHB	United States, North Carolina
Berkeley	PI554883	Vaccinium corymbosum	Stanley x GS-149(Jersey x Pioneer)	NHB	United States, New Jersey
Bluecrop	PI554885	Vaccinium corymbosum	GM-37 (Jersey x Pioneer) x CU-5 (Stanley x June)	NHB	United States, New Jersey
Duke	PI554892	Vaccinium corymbosum		NHB	United States, New Jersey
Elliott	PI554894	Vaccinium corymbosum		NHB	United States, Michigan
Jersey	PI554897	Vaccinium corymbosum		NHB	United States, New Jersey
O'Neal	PI554944	Vaccinium corymbosum	Wolcott x Fla 4-15	SHB	United States, North Carolina
Ornablue	PI554954	Vaccinium hybr.		NA	United States, West Virginia
Misty	PI555317	Vaccinium corymbosum	Fla 67-1 x Avonblue	SHB	United States
Toro	PI618023	Vaccinium corymbosum	Earliblue x Ivanhoe	NHB	United States
Sunrise	PI618024	Vaccinium corymbosum	G-180 x ME-US 6620	NHB	United States, New Jersey
Bladen	PI618033	Vaccinium corymbosum	NC 1171 x NC SF-12-L	SHB	Not available
Canada Blue x Early Blue	PI618065	Vaccinium corymbosum		hybrid	United States, Washington
	PI618068	Hybrid		hybrid	United States, Washington
Sierra	PI618099	Vaccinium corymbosum	US 169 x G-156	NHB	United States
Brigitta Blue	PI618166	Vaccinium corymbosum		NHB	Australia, Victoria
Reka	PI618168	Vaccinium corymbosum	E 118 (Ashworth x Earliblue) x Bluecrop	NHB	New Zealand
Magnolia	PI618194	Vaccinium hybr.	(Harrison x Avonblue) x Fla 2-5	SHB	United States, Florida
Gulfcoast	PI618233	Vaccinium hybr.	G-180 x US 75	SHB	United States, Mississippi
Goldtraube 74	PI618259	Vaccinium hybr.		hybrid	United States, New Jersey
Polen 38	PI618261	Vaccinium hybr.		hybrid	United States, New Jersey
US 676	PI638328	Vaccinium hybr.		hybrid	No available
US 720	PI638329	Vaccinium hybr.		hybrid	No available
US 845	PI638330	Vaccinium hybr.		hybrid	No available
US 847	PI638331	Vaccinium hybr.		hybrid	No available
US 848	PI638332	Vaccinium hybr.		hybrid	No available
US 673	PI638335	Vaccinium hybr.		hybrid	No available
Pamlico	PI641328	Vaccinium corymbosum	NC 1406 x Pender	SHB	United States, North Carolina
